# Supplementary material for: Analytical Methodology for a Metabolome Atlas of Goat’s Plasma, Milk and Feces Using 1H-NMR and UHPLC-HRMS
Source: Metabolites. 2021 Oct 4;11(10):681. doi: 10.3390/metabo11100681 (PMC8537934; doi:10.3390/metabo11100681)
Supplement: Supplementary file 1 [file metabolites-11-00681-s001.zip]

Archive with 1 entries (1 files):
- metabolites-1382498-supplementary.pdf
